# Supplementary material for: Activation of Antioxidant Defenses in Whole Saliva by Psychosocial Stress Is More Manifested in Young Women than in Young Men
Source: PLoS One. 2014 Dec 19;9(12):e115048. doi: 10.1371/journal.pone.0115048 (PMC4272280; doi:10.1371/journal.pone.0115048)
Supplement: S2 Table — Set of data. (XLSX) [file pone.0115048.s002.xlsx]

## Sheet: Лист1
Name	sex	Age	State Anxiety Rest	State Anxiety Stress	Trait Anxiety	Secretion Rest	Secretion Stress	Protein Rest	Protein Stress	Alpha Amylase Rest	Alpha Amylase Stress	Catalase Rest	Catalase Stress	Sialic Acids Rest	Sialic Acids Stress	Oxidized Proteins Rest	Oxidized Proteins Stress	TBARS Rest	TBARS Stress	Smoking
Subject 1	2	19.31	47	74	48	200	267	2.917	2.1546	26.647	30.389	64.735	124.276							1
Subject 2	1	21.94	34	68	41	929	1125	2.1486	2.8068	26.115	29.367	305.161	22.244	2.632	28.948					2
Subject 3	2	19.05	42	46	29	457	586	3.7765	2.6533	25.83	31.334	138.661	427.172	13.158	2.632					1
Subject 4	1	19.15	35	51	37	571	529	1.464	2.0315	26.669	30.423			13.158	45.527					2
Subject 5	1	19.93	26	28	27	1200	1071	1.4091	3.6439	28.597	29.367	128.005	89.51	2.632	39.474					2
Subject 6	2	18.98	32	45	30	357	167	3.0112	4.0008			147.985	229.503							2
Subject 7	2	19.48	43	68	42	1200	1125	2.2077	2.1081	26.532	29.621	33.433	56.665	7.105	46.579					1
Subject 8	1	20.07	45	49	38	400	167	2.8399	4.0014	28.132	29.97	43.823	92.174							2
Subject 9	2	19.42	30	53	58	686	514	1.4082	2.0144	19.527	24.858	110.423	120.146	2.632	13.158					1
Subject 10	2	18.84	40	59	38	1143	1125	1.6429	0.8832	27.622	28.564	51.815	9.59	5.263	40.264					2
Subject 11	2	19.34	41	69	49	257	400	3.9428	4.117					32.369	92.896					2
Subject 12	1	19.37	31	29	31	629	200	3.6613	3.3321			53.147	242.824							2
Subject 13	2	19.1	39	62	39	486	414	3.8894	2.2984	29.155	30.499			54.474	59.737					2
Subject 14	2	19.72	29	55	31	657	883	0.8348	2.8593	24.484	27.326	52.081	156.244	20.263	2.632					1
Subject 15	2	18.95	52	42	49	543	471	3.7656	3.8329	24.936	27.996	65.401	352.98	16.579	85.001					2
Subject 16	2	18.92	47	54	53	514	600	2.133	3.184	26.795	24.498	85.381	246.42	2.632	48.158					2
Subject 17	2	25.35	50	63	34	714	443	0.9401	3.6539	24.981	30.125	22.777	566.1	8.684	91.317					2
Subject 18	2	19.71	32	33	32	514	471	3.8104	3.7211	23.734	27.066	94.705	464.868							2
Subject 19	2	19.1	56	59	51	314	157	2.0889	3.909	25.204	29.989	46.753	107.892							2
Subject 20	1	19.12	35	34	32	571	471	3.7771	3.1042	22.716	27.581			36.842	36.842					2
Subject 21	1	27.1	35	64	34	629	471	3.8509	1.4409	29.48	31.656	153.313	192.208	7.895	41.316					1
Subject 22	2	21.37	57	73	50	286	429	3.1038	2.908	26.22	29.815	56.077	209.524	26.316	13.948					2
Subject 23	2	18.63	38	68	43	143	786	3.8755	1.095	23.155	26.543	50.749	260.006							1
Subject 24	2	21.33	38	54	35	386	471	3.9492	3.5334	27.611	31.049	361.4	133.6							2
Subject 25	2	19.36	35	57	33	443	486	3.8659	1.3701	28.102	28.685	35.564	317.375	7.895	32.369					2
Subject 26	1	18.91	32	48	33	971	900	2.7272	1.4244	19.868	27			21.842	49.211					2
Subject 27	2	21.5	46	75	48	671	586	0.8757	1.1897	28.255	25.2	26.24	153.446	2.632	69.211					2
Subject 28	2	18.4	48	77	46	414	457	1.3754	1.4962	22.619	25.364	98.168	359.906	18.421	7.105					2
Subject 29	1	20.67	37	41	32	629	729	1.3859	1.8014	28.469	24.936	246.02	98.968	2.632	26.316					1
Subject 30	1	22.19	40	25	27	243	857	3.9106	2.7472	24.307	27.189			33.421	18.421					1
Subject 31	1	21.98	52	57	41	186	343	3.9284	2.5992	27.958	30.25	163.241	268.132							1
Subject 32	1	19.71	41	60	51	371	171	3.9053	3.9593	27.908	30.408	255.211	164.102							2
Subject 33	2	20.03	51	75	41	643	814	1.71	0.8163	23.81	30.747			5.263	28.948					2
Subject 34	2	18.71	44	75	46	429	257	3.8752	3.5309	25.914	29.756									2
Subject 35	2	20.34	34	76	41	200	486	3.0734	3.948	26.241	28.93	59.407	594.41							2
Subject 36	2	19.14	35	55	38	214	271	2.0797	0.8842	19.888	25.643	80.719	58.874							2
Subject 37	1	19.35	45	71	46	757	714	3.1427	3.9313	26.284	30.169	62.071	59.141	15.79	96.58					1
Subject 38	1	22.48	52	66	32	414	314	2.8776	3.8712	25.015	29.325	186.88	71.528							2
Subject 39	1	20.84	48	63	41	543	814	3.3235	2.9722	19.942	29.929	274.792	472.061	5.263	27.106					1
Subject 40	1	18.78	43	57	38	614	257	2.7675	3.2502	26.58	26.53	253.155	12.521							2
Subject 41	1	19.42	37	60	36	343	700	3.2979	3.5514	27.804	27.327	221.512	153.713	35	36.842					2
Subject 42	2	20.29	49	68	33	286	514	2.647	2.6431	25.655	29.132	85.648	373.892	9.737	44.737					2
Subject 43	1	19.08	40	68	29	557	714	3.8873	2.6789	23.424	27.456	15.051	174.092	36.053	21.842					2
Subject 44	1	19.25	42	59	40	343	514	3.6643	3.2734	16.25	29.418	68.332	65.801	30.79	60.527					1
Subject 45	2	19.07	43	65	50	171	571	2.0174	3.8849	25.039	30.78	344.189	504.028							2
Subject 46	2	20.51	31	59	35	657	600	0.8021	2.7266	26.612	26.884	60.473	105.761	35	53.422					2
Subject 47	2	19.52	44	46	40	414	457	2.8122	3.838	27.25	30.184	361.4	594.41	21.842	50.79					2
Subject 48	1	18.81	44	53	43	486	314	3.6775	3.6439	27.988	26.194	145.721	515.75	32.369	78.948					1
Subject 49	2	20.22	53	69	51	557	400	0.8094	2.3129	28.628	30.231			2.632	44.737					1
Subject 50	1	19.23	39	48	43	286	629	3.4199	2.4959	28.915	26.859	69.797	105.494	57.198	65.79					1
Subject 51	1	19.25	38	66	36	271	286	2.8519	3.5212	23.894	30.146	86.846	256.277	19.211	50					1
Subject 52	2	19.26	31	57	41	171	257	3.1976	3.9055	24.618	28.439									2
Subject 53	1	19.47	32	49	48	429	271	2.1079	3.9224	27.667	29.586	361.4	207.392	40.264	109.699					2
Subject 54	2	18.86	36	57	37	214	429	3.83	3.9403	27.624	28.12	6.926	247.352							2
Subject 55	1	18.35	52	64	37	600	657	1.427	4.1651			6.926	107.492	46.579	20.263					2
Subject 56	2	18.59	50	71	54	429	429	0.9549	0.8275	21.944	27.234	233.366	6.926	10.526	50					2
Subject 57	2	19.28	32	60	32	457	371	2.7824	3.9332			361.4	146.62	13.158	104.475					2
Subject 58	1	25.18	35	58	36	286	443	2.0805	1.29											1
Subject 59	2	19	43	69	49	700	657	1.5006	1.7403					2.632	2.632					2
Subject 60	2	18.73	32	34	26	614	643	1.6057	2.1928			97.636	380.952	26.316	17.632					2
Subject 61	1	19.32	32	44	39	771	457	2.3343	3.0011			51.016	113.62	34.211	25.527					1
Subject 62	1	19.59	37	48	37	586	729	2.3793	1.6886			113.62	246.82	16.579	2.632					1
Subject 63	1	20.14	29	53	33	1114	771	4.2955	1.3441			98.968	55.012	15.79	20.263					2
Subject 64	1	20.11	45	67	33	1143	486	1.3622	1.7515	27.949	29.725	209.524	34.898							2
Subject 65	1	19.46	41	70	34	486	500	1.7717	2.2225	27.79	27.234									2
Subject 66	1	18.84	27	73	33	300	271	3.9047	3.9888	26.194	27.602									2
Subject 67	1	19.87	46	61	39	714	480	2.543	1.203	32.033	27.695					0.046	0.1043	44.474	79.152	2
Subject 68	1	19.12	36	72	35	121	146	2.432	2.835	29.882	28.916					0.176	0.211	30.05	53.669	2
Subject 69	1	18.86	33	38	34	71	110	2.376	2.019	29.525	24.041							94.357	27.045	2
Subject 70	2	18.55	45	57	60	221	259	2.823	2.083	27.278	27.407					0.22	0.1547	11.419	29.87	1
Subject 71	2	20.04	61	65	54	271	184	3.34	1.223	17.105	31.147					0.163	0.122	9.616	39.666	2
Subject 72	2	19.03	40	45	30	896	987	3.55	3.134	18.038	26.532					0.065	0.113	63.706	56.915	2
Subject 73	2	21.68	56	68	52	995	1125	2.613	1.138	30.245	30.565					0.115	0.112	13.222	61.482	2
Subject 74	1	19.74	37	64	44	324	361	1.829	3.65	27.361	22.282					0.208	0.27	47.479	44.895	1
Subject 75	2	19.25	30	60	44	343	467	1.294	0.865	28.459	25.628					0.145	0.056	64.307	89.369	1
Subject 76	2	18.9	40	68	56	284	356	1.787	3.5	30.866	22.798					0.214	0.102	114.19	73.142	1
Subject 77	2	19.73	46	66	53	629	554	1.97	0.786	26.819	30.424					0.28	0.1333	72.12	28.848	2
Subject 78	1	20.84	41	52	44	617	593	2.026	0.837	27.829	34.202					0.255	0.208	33.656	109.983	2
Subject 79	2	21.29	46	48	51	464	349	1.266	1.308	23.996	28.936					0.226	0.1663	134.023	32.274	2
Subject 80	2	19.21	42	37	39	971	867	1.702	1.602	25.9	22.968					0.202	0.134	70.95	55.893	2
Subject 81	2	19.2	47	54	38	387	321	2.898	1.772	28.383	27.036							46.878	74.945	2
Subject 82	1	19.26	40	66	33	950	829	0.844	3.386	28.067	27.192					0.181	0.1033	132.821	54.871	2
Subject 83	1	20.06	35	44	34	386	421	1.182	1.976	27.095	30.121					0.281	0.1137	66.11	41.289	2
Subject 84	2	18.51	57	61	57	423	341	1.211	2.151	20.542	25.765					0.243	0.079	21.035	119.9	2
Subject 85	2	18.72	53	68	43	681	771	2.898	3.578	29.504	22.334					0.258	0.133	57.696	9.015	2
Subject 86	2	19.45	61	68	64	417	376	1.652	1.577	20.509	29.6					0.205	0.034	144.841	119.9	2
Subject 87	2	18.58	43	71	42	579	314	3.276	0.828	24.74	29.609					0.215	0.2347	180.901	31.072	2
Subject 88	1	18.74	34	34	41	799	1125	2.365	1.363	21.853	27.387					0.281	0.1827	179.699	52.107	1
Subject 89	2	18.93	52	53	55	1071	396	3.39	2.985	19.763	22.738					0.222	0.1767	162.871	113.589	2
Subject 90	1	19.2	39	50	34	421	434	2.08	3.567	21.579	29.758					0.157	0.1587	177.896	119.9	2
Subject 91	2	18.55	40	63	41	260	357	2.251	1.268	22.759	27.047					0.183	0.1587	230.784	65.329	2
Subject 92	1	18.92	38	53	39	620	545	2.935	2.584	28.042	23.989					0.244	0.1523	154.457	51.866	2
Subject 93	2	20.3	43	45	34	179	220	2.279	1.778	20.626	30.566					0.224	0.158	74.524	61.87	2
Subject 94	1	18.9	26	19	35	539	1125	1.937	2.709	21.346	21.168					0.281	0.045	202.537	44.294	1
Subject 95	1	19.97	40	29	38	370	244	3.419	3.646	21.573	30.011					0.294	0.257	146.043	114.19	2
Subject 96	2	19.94	32	57	52	124	159	2.615	2.296	18.26	27.484					0.171	0.132	52.888	72.901	2
Subject 97	2	19.13	39	72	45	300	296	1.328	1.805	20.72	22.61					0.126	0.025	58.898	89.549	2
Subject 98	1	18.81	43	48	42	344	79	2.516	2.449	26.595	27.176					0.268	0.234	45.075	109.382	1
Subject 99	2	23.53	50	36	49	500	610	1.074	2.743	28.158	26.298					0.254	0.1167	9.015	60.28	2
Subject 100	2	18.96	48	65	55	264	281	1.258	2.347	29.313	29.653					0.259	0.176	41.469	25.843	2
Subject 101	2	20.13	31	58	38	250	325	2.148	0.836	27.998	28.562					0.202	0.118	54.691	58.898	1
Subject 102	1	20.09	40	42	33	167	253	2.166	3.506	22.584	26.404					0.134	0.122	7.813	105.596	1
Subject 103
